# Supplementary material for: Trace Elements in Hermann’s Tortoises (Testudo hermanni) According to Sex, Season, and Sampling Region in Central Europe
Source: Animals (Basel). 2024 Jul 26;14(15):2178. doi: 10.3390/ani14152178 (PMC11311096; doi:10.3390/ani14152178)
Supplement: Supplementary file 1 [file animals-14-02178-s001.zip]

Archive with 1 entries (1 files):
- animals-3101708-supplementary.pdf
